# Supplementary material for: New Cyclam-Based Fe(III) Complexes Coatings Targeting Cobetia marina Biofilms
Source: Molecules. 2025 Feb 16;30(4):917. doi: 10.3390/molecules30040917 (PMC11858526; doi:10.3390/molecules30040917)
Supplement: Supplementary file 1 [file molecules-30-00917-s001.zip]

Archive with 1 entries (1 files):
- Supplementary Material_7fev proofread.docx.final.pdf
